# Supplementary material for: Monitoring the Season–Prevalence Relationship of Vairimorpha ceranae in Honey Bees (Apis mellifera) over One Year and the Primary Assessment of Probiotic Treatment in Taichung, Taiwan
Source: Insects. 2024 Mar 19;15(3):204. doi: 10.3390/insects15030204 (PMC10970892; doi:10.3390/insects15030204)
Supplement: Supplementary file 1 [file insects-15-00204-s001.zip]

Archive with 1 entries (1 files):
- 20240211-supp. meterial.pdf
